# Supplementary material for: In Vitro and In Vivo Antimicrobial Activity of the Novel Peptide OMN6 against Multidrug-Resistant Acinetobacter baumannii
Source: Antibiotics (Basel). 2022 Sep 5;11(9):1201. doi: 10.3390/antibiotics11091201 (PMC9494975; doi:10.3390/antibiotics11091201)
Supplement: Supplementary file 1 [file antibiotics-11-01201-s001.zip]

Archive with 1 entries (1 files):
- antibiotics-1895408-supplementary.pdf
